# Supplementary material for: Quantifying treatment burden: the patient burden score a study of 758 patients across three clinical urologic scenarios
Source: World J Urol. 2024 Nov 27;42(1):650. doi: 10.1007/s00345-024-05378-3 (PMC11602774; doi:10.1007/s00345-024-05378-3)
Supplement: Supplementary file 2 — Supplementary Material 2 [file 345_2024_5378_MOESM2_ESM.xlsx]

## Sheet: Sheet2
t-Test: Two-Sample Assuming Unequal Variances
	Variable 1	Variable 2
Mean	68	58.5072
Variance	100.976	173.536
Observations	83	138
Hypothesized Mean Difference	0
df	207
t Stat	6.03511
P(T<=t) one-tail	3.6173e-09
t Critical one-tail	1.65225
P(T<=t) two-tail	7.2346e-09
t Critical two-tail	1.97149

## Sheet: Sheet3
t-Test: Two-Sample Assuming Unequal Variances
	Variable 1	Variable 2
Mean	1.08434	0.311594
Variance	2.95622	0.683222
Observations	83	138
Hypothesized Mean Difference	0
df	105
t Stat	3.83658
P(T<=t) one-tail	0.000106647
t Critical one-tail	1.6595
P(T<=t) two-tail	0.000213295
t Critical two-tail	1.98282

## Sheet: Sheet4
t-Test: Two-Sample Assuming Unequal Variances
	Variable 1	Variable 2
Mean	2.47711	2.78478
Variance	5.13666	0.563343
Observations	83	138
Hypothesized Mean Difference	0
df	93
t Stat	-1.19789
P(T<=t) one-tail	0.117001
t Critical one-tail	1.6614
P(T<=t) two-tail	0.234002
t Critical two-tail	1.9858

## Sheet: Sheet5
t-Test: Two-Sample Assuming Unequal Variances
	Variable 1	Variable 2
Mean	45.9759	37.9638
Variance	1074.8	636.619
Observations	83	138
Hypothesized Mean Difference	0
df	140
t Stat	1.91185
P(T<=t) one-tail	0.0289693
t Critical one-tail	1.65581
P(T<=t) two-tail	0.0579387
t Critical two-tail	1.97705

## Sheet: Sheet6
t-Test: Two-Sample Assuming Unequal Variances
	Variable 1	Variable 2
Mean	13.0964	23.2609
Variance	79.6491	60.822
Observations	83	138
Hypothesized Mean Difference	0
df	155
t Stat	-8.58943
P(T<=t) one-tail	4.37732e-15
t Critical one-tail	1.65474
P(T<=t) two-tail	8.75464e-15
t Critical two-tail	1.97539

## Sheet: Sheet1
num	Abl/partial	Age at DG	sex	Charlson	side	diameter	Lap/Conv	CT	Anesth	Pain	Hosp days	clinic visits	comment	aditional points	status	FU time	Status	BS
15	abl	62	F	0	r	0.9		3	2	1	1	2			NED	76	1	9
18	abl	63	M	0	r	1		4	2	1	1	2			NED	57	1	10
45	abl	68	F	1	l	1.1		4	2	1	1	2			NED	90	1	10
19	abl	63	M	0	l	1.2		4	2	1	1	2			NED	57	1	10
23	abl	64	M	6	l	1.2		4	2	1	1	2			NED	51	1	10
50	abl	70	M	1	l	1.2		4	2	1	1	2			NED	64	1	10
80	abl	83	F	0	l	1.2		4	2	1	1	2			NED	6	1	10
4	abl	49	M	0	l	1.3		4	2	1	1	2			NED	84	1	10
24	abl	64	M	1	r	1.4		4	2	1	1	2			NED	70	1	10
6	abl	53	M	0	r	1.5		4	2	1	1	2			NED	96	1	10
28	abl	65	M	0	l	1.5		4	2	1	1	2			NED	37	1	10
40	abl	67	F	2	r	1.5		4	2	1	1	1			NED	56	1	9
12	abl	59	F	0	l	1.6		4	2	1	1	0.5			NED	26	1	8.5
56	abl	72	F	0	l	1.6		4	2	2	1	2	ER due to abdo pain-conserv 4		NED	53	1	11
70	abl	77	M	1	l	1.6		3	2	1	1	2			NED	22	1	9
1	abl	30	M	1	l	1.7		4	2	1	1	2			NED	33	1	10
20	abl	63	M	1	r	1.7		4	2	1	1	2			NED	94	1	10
32	abl	65	F	0	r	1.7		4	2	1	1	2			NED	38	1	10
63	abl	75	F	0	r	1.7		4	2	1	1	2			NED	18	1	10
67	abl	76	M	0	l	1.7		4	2	1	1	2	bleeding conservatively treated		NED	51	1	10
72	abl	79	M	1	l	1.7		4	2	1	1	2			NED	30	1	10
73	abl	80	M	1	l	1.7		4	2	1	1	2			NED	46	1	10
74	abl	80	F	6	r	1.7		4	2	1	1	0.5			NED	6	1	8.5
16	abl	62	M	0	l	1.8		4	2	1	1	2			NED	22	1	10
25	abl	64	M	0	l	1.8		4	2	1	1	2			NED	66	1	10
39	abl	67	M	0	r	1.8		4	2	1	1	2			NED	91	1	10
68	abl	76	M	0	r	1.9		4	2	1	1	2			NED	99	1	10
9	abl	56	F	0	l	2		4	2	1	1	1.5			NED	74	1	9.5
11	abl	58	F	2	l	2		4	2	1	1	2			NED	118	1	10
27	abl	65	F	0	l	2		4	2	1	1	0.5			NED	51	1	8.5
35	abl	66	M	7	r	2		4	2	1	1	2			NED	7	1	10
41	abl	67	M	6	l	2		4	2	1	1	2			NED	15	1	10
44	abl	68	M	1	l	2		4	2	1	1	0.5			NED	12	1	8.5
65	abl	76	F	3	l	2		4	2	1	1	0.5			NED	6	1	8.5
37	abl	66	M	0	l	2.1		4	2	1	1	2			NED	35	1	10
43	abl	67	F	0	r	2.1		4	2	1	1	2	bleeding and reablation		NED	28	1	10
83	abl	88	M	1		2.1		4	2	1	1	2			NED	7	1	10
3	abl	46	M	0	l	2.2		4	2	1	1	2	Reablation	18	Rec FU only	92	0	28
7	abl	55	F	0	r	2.2		4	2	1	1	0.5			NED	16	1	8.5
17	abl	62	M	6	r	2.2		4	2	1	1	2			NED	65	1	10
48	abl	70	M	0	r	2.2		4	2	1	1	2			NED	19	1	10
2	abl	41	F	0	l	2.3		4	2	1	1	2			NED	30	1	10
26	abl	64	M	0	l	2.3		4	2	1	1	2			NED	19	1	10
30	abl	65	F	0	r	2.3		4	2	1	1	2			NED	76	1	10
36	abl	66	M	0	r	2.3		4	2	1	1	2			NED	42	1	10
54	abl	72	M	0	l	2.3		4	2	1	1	2	Died hydroceph		NED	19	1	10
55	abl	72	M	0	l	2.3		4	2	1	1	2			NED	11	1	10
57	abl	73	M	1	l	2.3		4	2	1	1	2			NED	56	1	10
66	abl	76	M	3	l	2.3		4	2	1	1	0.5			NED	46	1	8.5
75	abl	80	F	6	l	2.3		4	2	1	1	2			NED	12	1	10
14	abl	61	M	0	r	2.4		4	2	1	1	2			NED	79	1	10
53	abl	71	M	0	r	2.4		4	2	1	1	2	reablation	19	NED	22	1	29
71	abl	78	M	0	l	2.4		4	2	1	1	2			NED	30	1	10
31	abl	65	F	0	l	2.5		4	2	1	1	2			NED	36	1	10
33	abl	65	F	1	l	2.5		4	2	1	1	2	partial neph on	32	NED	103	1	42
38	abl	66	M	1	r	2.5		4	2	1	1	2			NED	20	1	10
51	abl	70	F	1	l	2.5		4	2	1	1	2			NED	30	1	10
52	abl	71	M	0	r	2.5		4	2	1	1	0.5			NED	81	1	8.5
59	abl	74	F	0	r	2.5		4	2	1	1	6	reablation	30	3.2014 rec	126	0	44
76	abl	81	M	0	r	2.5		4	2	1	1	2			NED	19	1	10
78	abl	83	F	1	r	2.5		4	2	1	1	3.5	died 9.2020- NED		NED	37	1	11.5
64	abl	76	M	1	l	2.7		4	2	1	1	2	parial nephrectomy	36	REC	7	1	46
5	abl	53	M	0	l	2.8		4	2	1	1	2			NED	91	1	10
42	abl	67	M	6	l	2.8		4	2	1	1	2			NED	11	1	10
58	abl	73	M	1	r	2.8		4	2	1	1	2			NED	6	1	10
22	abl	64	M	2	l	2.9		4	2	1	1	4	2 reablations	32	NED	63	1	44
46	abl	69	M	0	l	2.9		4	2	1	1	2	reablation	19.5	NED	106	1	29.5
8	abl	55	M	2	r	3		4	2	1	1	2			NED	10	1	10
10	abl	56	F	0	r	3		4	2	1	1	0.5			NED	31	1	8.5
47	abl	70	M	1	r	3		4	2	1	1	0.5	reablation	20.5	NED	10	1	29
49	abl	70	M	1	l	3		4	2	1	1	2			NED	99	1	10
61	abl	74	F	2	l	3		2	2	2	2	2			NED	8	1	10
62	abl	75	M	1	r	3		4	2	1	1	2			NED	31	1	10
69	abl	77	M	2	r	3		4	2	1	1	2			NED	35	1	10
79	abl	83	M	1	l	3		4	2	1	1	0.5			NED	27	1	8.5
81	abl	84	M	0	l	3		4	2	1	1	2	reablation	18	NED	54	1	28
29	abl	65	M	0	l	3.2		4	2	1	1	2	reablation	24	NED	121	1	34
34	abl	65	F	1	l	3.2		4	2	1	1	2			NED	16	1	10
13	abl	61	M	1	r	3.5		4	2	1	1	0.5	reablation	19.5	NED	22	1	28
21	abl	64	M	1	L	3.5		4	2	1	1	0.5			NED	54	1	8.5
60	abl	74	M	2	l	3.5		4	2	1	4	0.5	rad neph due to damage to ureter		NED	96	1	11.5
82	abl	87	F	1	r	3.5		4	2	1	4	2			NED	10	1	13
77	abl	82	F	2	l	3.8		4	2	1	1	0.5			NED	30	1	8.5
88	partial	65	M	1	l	1.2	6	4	3	3	8	4	Aspiration pneumonia	1	NED	38	1	25
12	partial	37	M	0	l	1.3	6	4	3	4	6	4			NED	57	1	23
52	partial	56	M	0	r	1.4	6	4	3	3	4	4			NED	45	1	20
21	partial	43	M	0	r	1.5	6	4	3	3	4	4			NED	69	1	20
33	partial	52	F	0	l	1.5	6	4	3	3	4	4			NED	16	1	20
57	partial	57	M	0	r	1.6	6	4	3	3	6	4			NED	40	1	22
78	partial	63	M	0	r	1.6	6	4	3	3	4	4			NED	34	1	20
3	partial	27	F	0	r	1.7	6	4	3	4	4	4			NED	40	1	21
28	partial	48	M	0	l	1.7	6	4	3	4	8	4			NED	14	1	25
39	partial	53	F	0	l	1.7	6	4	3	3	4	4			NED	44	1	20
31	partial	50	M	1	l	1.8	6	4	3	3	4	4			NED	36	1	20
48	partial	55	F	0	l	1.8	6	4	3	3	4	4			NED	10	1	20
80	partial	63	M	0	r	1.8	6	4	3	3	4	4			NED	90	1	20
107	partial	69	M	1	l	1.8	6	4	3	4	8	4			NED	80	1	25
133	partial	76	F	0	r	1.8	6	4	3	3	4	4			NED	30	1	20
128	partial	74	M	0	l	1.9	6	4	3	3	6	2			NED	7	1	22
1	partial	23	F	0	l	2	6	4	3	4	6	4			NED	34	1	23
4	partial	28	M	0	l	2	6	4	3	3	4	4			NED	12	1	20
8	partial	32	M	0	l	2	6	4	3	3	4	4			NED	17	1	20
9	partial	35	M	0	r	2	6	4	3	3	4	4			NED	10	1	20
23	partial	44	M	0	r	2	6	4	3	3	2	4			NED	9	1	18
26	partial	45	F	0	l	2	6	4	3	3	4	4			NED	47	1	20
34	partial	52	F	2	r	2	6	4	3	3	4	4			NED	39	1	20
36	partial	53	F	0	r	2	6	4	3	4	6	2	post op hernia	6	NED	41	1	29
44	partial	54	F	0	l	2	6	4	3	3	4	4			NED	18	1	20
50	partial	56	M	1	r	2	6	4	3	3	8	4	PC X 1	1	NED	23	1	25
51	partial	56	F	0	l	2	6	4	3	3	4	4			NED	40	1	20
63	partial	58	F	0	r	2	6	4	3	3	4	4			NED	30	1	20
69	partial	60	F	0	l	2	6	4	3	3	4	4			NED	13	1	20
70	partial	62	M	1	l	2	6	4	3	4	6	2			NED	25	1	23
76	partial	62	M	0	l	2	6	4	3	3	4	4			NED	28	1	20
79	partial	63	M	0	l	2	6	4	3	3	4	4			NED	17	1	20
84	partial	64	M	0	r	2	6	4	3	3	14	4	ureteral obs fixed with buccal mucosa on lay	14	NED	32	1	44
85	partial	65	M	0	l	2	6	4	3	2	4	2			REC	23	1	19
95	partial	67	M	0	l	2	10	4	3	3	4	4			NED	28	1	24
103	partial	68	F	0	l	2	6	4	3	4	12	4	urine leak stent and removal	4	NED	23	1	33
114	partial	70	M	1	r	2	6	4	3	3	4	4			NED	19	1	20
117	partial	70	M	1	r	2	6	4	3	3	4	4			NED	22	1	20
126	partial	73	M	0	r	2	6	4	3	3	4	4			NED	29	1	20
17	partial	40	M	0	r	2.1	6	4	3	3	6	4			NED	17	1	22
15	partial	39	M	1	r	2.2	6	4	3	3	4	4			NED	68	1	20
74	partial	62	M	0	r	2.2	6	4	3	3	4	4			NED	15	1	20
108	partial	69	F	0	r	2.2	6	4	3	3	4	4	ER visit due to fever	2	NED	59	1	22
120	partial	72	M	1	r	2.2	6	4	3	3	2	4			NED	16	1	18
5	partial	28	M	0	l	2.5	6	4	3	3	4	4			NED	7	1	20
10	partial	36	F	0	r	2.5	6	4	3	3	6	4			NED	93	1	22
18	partial	41	M	0	r	2.5	6	4	3	4	8	4			NED	96	1	25
35	partial	52	M	0	l	2.5	6	4	3	3	4	4			NED	16	1	20
53	partial	56	F	0	l	2.5	6	4	3	3	4	4			NED	21	1	20
54	partial	56	M	0	r	2.5	6	4	3	3	4	4			NED	32	1	20
59	partial	57	M	0	r	2.5	6	4	3	3	4	4			NED	17	1	20
62	partial	58	M	0	l	2.5	6	4	3	3	4	4			NED	22	1	20
81	partial	63	M	0	r	2.5	6	4	3	3	4	4			NED	12	1	20
93	partial	66	M	2	r	2.5	6	4	3	3	4	4			NED	32	1	20
104	partial	68	M	0	r	2.5	6	4	3	3	4	4			NED	42	1	20
112	partial	70	M	0	l	2.5	6	4	3	3	2	4			NED	12	1	18
113	partial	70	M	1	r	2.5	6	4	3	3	18	4	Rhabdomyolysis RF AF	5	NED	61	1	39
122	partial	72	F	0	r	2.5	6	4	3	3	4	6			NED	49	1	20
125	partial	73	M	1	l	2.5	6	4	3	3	4	4			NED	7	1	20
127	partial	73	F	0	l	2.5	6	4	3	3	4	4	rec and rad neph	18	NED	31	1	38
132	partial	76	F	1	l	2.6	6	4	3	3	10	4			NED	72	1	26
43	partial	54	M	6	r	2.7	6	4	3	3	4	4			NED	10	1	20
55	partial	56	M	0	r	2.7	10	4	3	3	4	4			NED	36	1	24
68	partial	60	M	0	r	2.7	6	4	3	3	4	4			NED	38	1	20
109	partial	69	M	1	r	2.7	6	4	3	3	2	6			NED	44	1	18
2	partial	25	F	0	l	2.8	6	4	3	3	4	4			NED	13	1	20
49	partial	56	F	0	r	2.9	6	4	3	3	2	4			NED	44	1	18
82	partial	64	M	0	r	2.9	6	4	3	3	2	4			NED	24	1	18
13	partial	37	F	0	r	3	6	4	3	3	4	4			NED	27	1	24
20	partial	43	M	0	r	3	6	4	3	3	6	4			NED	31	1	22
22	partial	44	M	0	l	3	6	4	3	3	4	4	Fever ER visit	2	NED	11	1	22
27	partial	46	F	0	r	3	6	4	3	3	4	4			NED	6	1	20
41	partial	54	M	0	r	3	6	4	3	3	4	4			NED	97	1	20
47	partial	55	M	0	l	3	6	4	3	3	4	4			NED	58	1	20
56	partial	56	F	6	r	3	6	4	3	3	4	4			NED	70	1	20
67	partial	60	F	0	r	3	6	4	3	3	4	4			NED	31	1	20
72	partial	62	M	0	l	3	6	4	3	6	14	4	4 PC stent, DVT	10	NED	40	1	43
75	partial	62	M	0	l	3	6	4	3	3	14	4	Bleeding angio 5 pc	7	NED	78	1	37
87	partial	65	M	0	r	3	6	4	3	4	6	4			NED	29	1	23
90	partial	66	M	0	l	3	6	4	3	4	6	2			NED	45	1	23
91	partial	66	M	0	r	3	6	4	3	4	6	4	Bleeding no PC	0	NED	31	1	23
96	partial	67	M	0	r	3	6	4	3	3	4	4			NED	63	1	20
97	partial	67	M	0	r	3	6	4	3	3	4	4			NED	17	1	20
100	partial	67	M	0	l	3	6	4	3	3	4	4			NED	17	1	20
102	partial	67	F	0	r	3	6	4	3	3	4	4			NED	10	1	20
105	partial	68	M	0	l	3	6	4	3	3	10	4	2 pc	2	NED	57	1	28
106	partial	68	M	0	l	3	6	4	3	3	4	4			NED	100	1	20
111	partial	69	M	0	r	3	6	4	3	3	4	4			NED	81	1	20
115	partial	70	F	1	r	3	6	4	3	3	4	4			NED	39	1	20
130	partial	74	M	0	l	3	6	4	3	3	4	4			NED	11	1	20
134	partial	77	M	0	l	3	6	4	3	3	4	4			NED	52	1	20
135	partial	78	F	0	r	3	6	4	3	3	2	4			NED	93	1	18
11	partial	36	M	0	r	3.2	6	4	3	3	4	4			NED	28	1	20
77	partial	63	M	1	l	3.2	6	4	3	3	4	4			NED	46	1	20
101	partial	67	M	0	r	3.2	6	4	3	3	4	4			NED	89	1	20
131	partial	76	M	0	l	3.2	6	4	3	3	6	4			NED	7	1	22
58	partial	57	M	0	r	3.3	6	4	3	3	4	4			NED	37	1	20
60	partial	58	M	1	l	3.3	6	4	3	3	4	4	recurrence proven by biopsy. Died one month later from MI		REC	64	0	20
118	partial	70	F	0	r	3.3	6	4	3	3	4	4			NED	48	1	20
6	partial	32	M	0	r	3.4	6	4	3	3	4	4	Pneumonia	1	NED	17	1	21
7	partial	32	M	0	r	3.4	10	4	3	3	14	4	urinary leak UTI	3	NED	10	1	37
19	partial	42	M	0	l	3.4	10	4	3	6	14	2	convet to open	0	NED	100	1	37
64	partial	59	M	1	r	3.4	6	4	3	4	6	4			NED	75	1	23
29	partial	50	M	0	r	3.5	6	4	3	4	6	4			NED	36	1	23
38	partial	53	M	0	l	3.5	6	4	3	3	4	8			NED	52	1	20
45	partial	55	M	1	r	3.5	6	4	3	3	10	4	stent removal	1	NED	82	1	27
65	partial	59	F	0	l	3.5	6	4	3	3	4	4	PA of other tumors		NED	80	1	20
73	partial	62	F	1	r	3.5	6	4	3	3	4	4	Bone met 12.2016	50	Alive with	75	0	70
83	partial	64	M	1	r	3.5	6	4	3	3	6	4			NED	66	1	22
116	partial	70	M	0	r	3.5	6	4	3	3	4	4			NED	65	1	20
119	partial	71	F	1	r	3.5	6	4	3	3	4	4	9.2020- metastatic deisease died 3.2021	50	Died from	14	0	70
121	partial	72	M	1	r	3.5	6	4	3	3	4	4			NED	52	1	20
123	partial	72	F	0	r	3.5	6	4	3	3	14	4	bleeding angio, no emboliza, ER visit, hematoma, drain, fever, pleural effusion, thoracoscopy	19	NED	49	1	49
124	partial	73	M	0	r	3.5	6	4	3	4	6	4			NED	19	1	23
138	partial	80	F	0	r	3.5	6	4	3	3	8	4			NED	44	1	24
139	partial	86	F	1	r	3.5	6	4	3	3	8	4			NED	57	1	24
25	partial	45	F	0	l	3.6	6	4	3	4	6	4			NED	78	1	23
61	partial	58	M	0	r	3.6	6	4	3	3	4	4	ER visit AVM angio	5	NED	29	1	25
24	partial	44	M	0	l	3.7	6	4	3	3	6	4			NED	18	1	22
136	partial	80	M	1	r	3.7	6	4	3	3	12	4			NED	22	1	28
14	partial	38	M	0	l	3.8	6	4	3	3	4	8			NED	12	1	20
37	partial	53	M	0	l	3.8	6	4	3	3	2	4			NED	31	1	18
66	partial	60	F	0	l	3.8	6	4	3	3	2	4			NED	14	1	18
71	partial	62	F	0	r	3.8	6	4	3	4	6	4			NED	24	1	23
110	partial	69	M	0	l	3.8	6	4	3	3	4	4			NED	51	1	20
137	partial	80	M	1	l	3.9	10	4	3	3	14	4			NED	99	1	34
16	partial	39	M	1	l	4	6	4	3	3	6	4			NED	21	1	22
30	partial	50	F	0	r	4	6	4	3	3	4	4			NED	6	1	20
32	partial	52	F	0	r	4	6	4	3	3	8	4			NED	18	1	24
40	partial	54	M	0	r	4	6	4	3	4	6	4			NED	11	1	23
42	partial	54	M	0	r	4	6	4	3	3	4	8	stent bleeding PE	10	NED	13	1	30
46	partial	55	M	0	l	4	6	4	3	3	4	4			NED	34	1	20
86	partial	65	M	0	l	4	6	4	3	4	8	4			NED	25	1	25
89	partial	66	M	1	r	4	10	4	3	3	8	2	convert to open	0	NED	82	1	28
94	partial	66	M	0	l	4	6	4	3	3	4	8			NED	43	1	20
98	partial	67	M	0	r	4	6	3	3	3	4	4			NED	8	1	19
99	partial	67	M	0	r	4	10	4	3	3	4	4			NED	15	1	24
129	partial	74	M	0	r	4	6	4	3	3	4	8			NED	44	1	20
