# Supplementary material for: Quantifying treatment burden: the patient burden score a study of 758 patients across three clinical urologic scenarios
Source: World J Urol. 2024 Nov 27;42(1):650. doi: 10.1007/s00345-024-05378-3 (PMC11602774; doi:10.1007/s00345-024-05378-3)
Supplement: Supplementary file 3 — Supplementary Material 3 [file 345_2024_5378_MOESM3_ESM.xlsx]

## Sheet: Sheet1
t-Test: Two-Sample Assuming Unequal Variances
	Variable 1	Variable 2
Mean	70.7654	75.7045
Variance	101.348	114.693
Observations	162	88
Hypothesized Mean Difference	0
df	169
t Stat	-3.55623
P(T<=t) one-tail	0.000244113
t Critical one-tail	1.65392
P(T<=t) two-tail	0.000488226
t Critical two-tail	1.9741

## Sheet: Sheet2
t-Test: Two-Sample Assuming Unequal Variances
	Variable 1	Variable 2
Mean	0.41358	0.375
Variance	0.529752	0.650862
Observations	162	88
Hypothesized Mean Difference	0
df	164
t Stat	0.373559
P(T<=t) one-tail	0.354607
t Critical one-tail	1.6542
P(T<=t) two-tail	0.709215
t Critical two-tail	1.97453

## Sheet: Sheet3
t-Test: Two-Sample Assuming Unequal Variances
	Variable 1	Variable 2
Mean	52.1821	44.3636
Variance	44.3409	307.705
Observations	162	88
Hypothesized Mean Difference	0
df	101
t Stat	4.02652
P(T<=t) one-tail	5.483e-05
t Critical one-tail	1.66008
P(T<=t) two-tail	0.00010966
t Critical two-tail	1.98373

## Sheet: Sheet4
t-Test: Two-Sample Assuming Unequal Variances
	Variable 1	Variable 2
Mean	0.41358	0.375
Variance	0.529752	0.650862
Observations	162	88
Hypothesized Mean Difference	0
df	164
t Stat	0.373559
P(T<=t) one-tail	0.354607
t Critical one-tail	1.6542
P(T<=t) two-tail	0.709215
t Critical two-tail	1.97453

## Sheet: Sheet5
t-Test: Two-Sample Assuming Unequal Variances
	Variable 1	Variable 2
Mean	70.7654	75.7045
Variance	101.348	114.693
Observations	162	88
Hypothesized Mean Difference	0
df	169
t Stat	-3.55623
P(T<=t) one-tail	0.000244113
t Critical one-tail	1.65392
P(T<=t) two-tail	0.000488226
t Critical two-tail	1.9741

## Sheet: 3097182223
num	type	Age	Sex	Charlson	Neoadjuvant	CT	Surgery/TMT	RC after TMT	Pain	Hosp days	Clinics	adjuvant	Post Op/ Post TMT Complication	Poinst for post op compli	Post-chemo complications	points for post-chemo complications	BS	overall surv	died censored	died dis spec
1	RC	39	F	0	6	4	10		8	14	5		cystolitho of neobladder stonr	4			51	80	1	1
2	RC	41	M	0	6	4	10		8	14	5		obst of ureter and reimplantation	4			51	22	1	1	15 mets
3	RC	42	F	0		4	10		8	14	5						41	61	1	1
4	RC	46	M	0	6	4	10		8	14	5						47	34	1	1
5	RC	48	M	0		4	10		8	14	5						41	204	1	1
6	RC	50	F	0		4	10		8	14	5	6	revision of pouch	4			51	192	1	1
7	RC	50	M	0		4	10		8	14	5						41	164	1	1
8	RC	51	M	0		4	10		8	14	5	10					51	104	1	1
9	RC	51	M	0		4	10		8	14	5						41	50	1	1
10	RC	53	F	0		4	10		8	14	5						41	49	0	0	34 mets
11	RC	56	M	1		4	10		8	14	5	6	MI	10			57	7	0	1
12	RC	56	M	0		4	10		8	14	5	6					47	67	1	1
13	RC	57	M	0		4	10		8	14	5						41	35	1	1	11 local
14	RC	57	F	3		4	20		8	14	5		fever	1			52	20	0	0	9 local
15	RC	57	M	0		4	20		8	14	5	6	4 pc	4			61	62	0	0	39 mets
16	RC	58	M	0		4	10		8	14	5	6	3 pc sepsis	6			53	7	1	1
17	RC	58	M	0		4	10		8	14	5	6	sepsis 7 pc	7			54	97	1	1
18	RC	58	M	2		4	20		8	14	5	6					57	57	1	1
19	RC	58	F	0	6	4	20		8	14	5						57	8	1	1
20	RC	58	M	0		4	10		8	14	5		4 pc				41	31	1	1
21	RC	59	M	0	6	4	10		8	14	5						47	40	1	1
22	RC	60	M	0	6	4	10		8	14	5		incontinence	4			51	9	1	1
23	RC	61	M	0		4	10		8	14	5		CVA mild neurology	4			45	11	0	0	4 mets
24	RC	61	M	0	6	4	10		8	14	5						47	179	1	1
25	RC	61	M	2		4	20		8	14	5						51	46	0	0	34 mets
26	RC	61	M	1		4	10		8	14	5						41	87	1	1	26 mets
27	RC	62	F	0		4	20		8	14	5	6	rectal damage ileostomy, posive margin and chemorad	10			67	27	0	1
28	RC	62	M	0		4	20		8	14	5						51	40	1	1	30mets
29	RC	62	M	1		4	10		8	14	5						41	200	1	1
30	RC	62	M	0	6	4	10		8	14	5	6					53	62	1	1
31	RC	63	M	0		4	10		8	14	5						41	93	1	1
32	RC	63	M	0		4	20		8	14	5	6					57	134	1	1
33	RC	63	M	0	6	4	20		8	14	5						57	10	1	1	4 mets
34	RC	63	M	0		4	10		8	14	5		psoas abscess repeated drainings	4			45	18	1	1
35	RC	64	M	0		4	20		8	14	5						51	24	1	1
36	RC	64	M	0		4	20		8	14	5		AF cardioversion	3			54	155	1	1
37	RC	64	M	0		4	20		8	14	5		2.2018 repair of stoma	6			57	124	1	1
38	RC	64	M	1		4	10		8	14	5		CPR success	2			43	204	1	1
39	RC	64	F	0		4	10		8	14	5	6					47	29	0	0	6 mets
40	RC	65	M	0		4	20		8	14	5		kidney obstruction permanent nephrostomy	6			57	7	1	1
41	RC	65	F	0	6	4	10		8	14	5						47	50	1	1
42	RC	65	M	0		4	20		8	14	5	6					57	68	1	1
43	RC	66	M	0		4	10		8	14	5						41	80	0	1
44	RC	66	M	0		4	10		8	14	5	6					47	25	0	0	11 mets
45	RC	66	M	1	6	4	20		8	14	5		temp RF, sepsis	4			61	36	1	1
46	RC	66	M	0		4	10		8	14	5						41	41	1	1
47	RC	66	M	0		4	10		8	14	5						41	173	1	1
48	RC	67	M	0		4	20		8	14	5		rec in urethra urethrectomy	6			57	45	0	0
49	RC	67	M	0		4	20		8	14	5						51	82	1	1
50	RC	67	M	2		4	20		8	14	5	6					57	6	1	1
51	RC	67	M	0		4	20		8	14	5						51	83	1	1
52	RC	67	M	2		4	20		8	14	5		urosepsis	3			54	4	0	1
53	RC	67	M	0		4	20		8	14	5						51	22	1	1	9 mets
54	RC	68	M	3		4	20		8	14	5						51	19	1	1
55	RC	68	M	0		4	20		8	14	5		3 pc	3			54	75	1	1
56	RC	68	M	0		4	10		8	14	5						41	122	1	1
57	RC	68	M	1		4	10		8	14	5		eventration	4			45	37	1	1
58	RC	68	M	0		4	10		8	14	5						41	10	1	1	10 nets
59	RC	68	M	0		4	20		8	14	5						51	9	1	1
60	RC	69	M	0	6	4	20		8	14	5						57	13	1	1
61	RC	69	F	0		4	20		8	14	5	6					57	49	1	1
62	RC	69	M	1	6	4	20		8	14	5		entero cut fistula surgical attempt death				57	7	0	0
63	RC	69	M	0		4			8	14	5		entro-cut fistula surgically treated	4			35	35	1	1
64	RC	69	F	1		4	20		8	14	5						51	12	1	1
65	RC	69	M	0		4	20		8	14	5		sepsis permanent nephrostomy	9			60	31	1	1
66	RC	69	M	0		4	10		8	14	5						41	17	1	1
67	RC	69	M	0		4	20		8	14	5	6					57	17	1	1
68	RC	70	M	0		4	20		8	14	5		ileus conservative				51	9	0	0	8 mets
69	RC	70	M	0	6	4	20		8	14	5		kidney obst and nephrostomy	6			63	23	0	1
70	RC	70	M	0		4	20		8	14	5	6					57	7	1	1
71	RC	70	M	0		4	20		8	14	5						51	64	1	1
72	RC	70	F	0	6	4	20		8	14	5						57	113	1	1
73	RC	70	M	0		4	10		8	14	5						41	175	0	1
74	RC	70	M	0		4	20		8	14	5		ureter stricture surgically, post op hernia-surgically treated	6			57	57	1	1
75	RC	70	M	0		4	20		8	14	5		infection in scrotum and debriedment	3			54	6	1	1
76	RC	70	M	0	6	4	20		8	14	5						57	6	1	1
77	RC	71	M	0		4	20		8	14	5		1 pc UTI	2			53	8	1	1
78	RC	71	M	0		4			8	14	5						31	45	1	1
79	RC	71	F	0		4	20		8	14	5						51	6	1	1
80	RC	71	F	0		4	20		8	14	5						51	61	1	1
81	RC	71	M	1	6	4	20		8	14	5		8.2021 nephrectomy of non-func kid	5			62	38	1	1
82	RC	71	M	0		4	20		8	14	5						51	62	0	0	35 mets
83	RC	72	F	0	6	4	20		8	14	5						57	10	0	0	10 mets
84	RC	72	M	0		4	9		8	14	5						40	8	0	0	4 mets
85	RC	72	M	0		4	20		8	14	5		pelvic collection- conservative, PE	10			61	44	0	0	2 mets
86	RC	72	F	0	6	4	20		8	14	5						57	78	1	1
87	RC	72	M	0	6	4	20		8	14	5						57	9	0	0	5 local
88	RC	72	M	0		4	20		8	14	5		2 pc	2			53	27	0	0	26 mets
89	RC	72	F	0		4	20		8	14	5		incisional hernai	2			53	14	1	1
90	RC	73	M	0		4	20		8	14	5	6					57	6	1	1
91	RC	73	M	1		4	20		8	14	5		8 pc MI cardiac cath and baloon dil	10			61	68	1	1
92	RC	73	M	0		4	20		8	14	5						51	133	1	1
93	RC	73	M	0		4	20		8	14	5						51	8	1	1
94	RC	74	M	0		4	20		8	14	5		damage to Obt nerve CRF	6			57	119	1	1
95	RC	74	M	0		4	20		8	14	5		evisceration and operative closure	4			55	11	0	0	7 mets
96	RC	74	M	1		4	20		8	14	5		wound opening conservative	1			52	101	0	1
97	RC	74	M	1	6	4	20		8	14	5		hernia repair	4			61	79	1	1
98	RC	74	M	0		4	20		8	14	5						51	52	0	1
99	RC	75	M	0		4	20		8	14	5						51	7	1	1
100	RC	75	M	0		4	20		8	14	5						51	92	1	1
101	RC	75	M	0		4	20		8	14	5	6					57	144	1	1
102	RC	75	M	0	6	4			8	14	5						37	68	1	1
103	RC	75	M	0		4	20		8	14	5						51	18	1	1
104	RC	75	M	0		4	20		8	14	5						51	79	1	1
105	RC	75	M	0		4	20		8	14	5		2 pc	2			53	14	1	1
106	RC	75	M	0		4	20		8	14	5		ileus	4			55	29	1	1
107	RC	76	M	1		4	20		8	14	5						51	73	1	1
108	RC	76	M	1		4	20		8	14	5						51	8	0	1
109	RC	76	M	1		4	20		8	14	5	6					57	32	0	0	31 mets
110	RC	76	M	1		4	20		8	14	5						51	50	0	1
111	RC	76	M	2		4	20		8	14	5						51	17	1	1
112	RC	76	M	2		4	20		8	14	5		uncontrolled sepsis				51	1	0	0
113	RC	76	F	0		4	20		8	14	5	6					57	54	1	1
114	RC	77	M	1		4	20		8	14	5		PE hernia repair 11.2015	4			55	60	1	1
115	RC	77	M	3		4	10		8	14	5		bleeding MI Death				41	1	0	0
116	RC	77	M	2		4	20		8	14	5		UTI	1			52	9	0	0	9 mets
117	RC	77	M	0		4	20		8	14	5		nephrostomy permanent	6			57	35	0	0	27 mets
118	RC	77	M	0	6	4	20		8	14	5		4 pc	4			61	35	1	1
119	RC	77	M	1		4	20		8	14	5		nephrostomy permanent	6			57	32	0	0	36 mets
120	RC	77	M	2		4	20		8	14	5						51	19	0	0	22 mets
121	RC	78	M	0		4	20		8	14	5						51	145	0	1
122	RC	78	M	0		4	20		8	14	5						51	7	0	1
123	RC	78	M	0		4	20		8	14	5						51	72	1	1
124	RC	78	M	1		4	20		8	14	5						51	5	0	0	15 local
125	RC	78	F	0		4	20		8	14	5						51	17	0	0	15 local
126	RC	78	F	1		4	20		8	14	5		hernia-surgery	4			55	12	0	0	8 mets
127	RC	79	M	1		4	20		8	14	5		surgery for richter's hernia	4			55	74	1	1
128	RC	79	M	1		4	20		8	14	5						51	14	0	0	14 mets
129	RC	79	M	0		4	20		8	14	5	6					57	161	0	1
130	RC	79	M	0		4	20		8	14	5						51	102	1	1
131	RC	79	M	2	6	4	20		8	14	5		ileus conservative permanent nephrostomy	8			65	18	0	0	18 mets
132	RC	79	M	0		4	20		8	14	5						51	10	1	0
133	RC	79	M	0	6	4	20		8	14	5		2 pc infection	3			60	11	1	1
134	RC	80	M	0		4	20		8	14	5		colostomy and closure of colostomy	8			59	68	0	1
135	RC	80	M	1		4	20		8	14	5		11.2020- met chemo				51	32	0	0
136	RC	80	M	0	6	4	20		8	14	5		eventration on POD 9, revision of ureter	8			65	33	1	1
137	RC	81	M	0		4	20		8	14	5	6	wond inf obst of ureter, CRF and nephrostomy	6.5			63.5	31	0	0	26 mets
138	RC	81	M	1		4	20		8	14	5		infection	1			52	6	1	1
139	RC	81	F	0		4	20		8	14	5		pelvic rec and chemorad parastomal hernia repair	20			71	61	1	1
140	RC	81	M	0		4	20		8	14	5		4 pc	4			55	50	1	1
141	RC	82	M	1		4	20		8	14	5		UTI conservative	2			53	30	1	1
142	RC	82	M	1		4	20		8	14	5						51	2	0	0	2 mets
143	RC	82	M	0		4	20		8	14	5						51	28	0	0	20 mets
144	RC	82	M	1		4	20		8	14	5						51	39	0	1
145	RC	82	M	0		4	20		8	14	5		nephrostomy permanent	6			57	28	0	0	25 mets
146	RC	83	F	0		4	20		8	14	5						51	13	1	1
147	RC	83	F	0		4	20		8	14	5						51	73	1	1
148	RC	83	M	0		4	20		8	14	5	6	4.2013 permanrnt nephrostoy	6			63	161	0	1
149	RC	83	F	0		4	20		8	14	5		post-op death due to shock				51	1	0	0
150	RC	83	M	0		4	20		8	14	5						51	43	1	1
151	RC	83	M	0		4	20		8	14	5						51	10	0	0
152	RC	84	M	1		4	20		8	14	5		9 pc, CVA-transient neurology, artial fib,	10			61	15	1	1	15 mets
153	RC	85	M	0		4	20		8	14	5						51	7	0	0	4 mets
154	RC	85	F	2		4	20		8	14	5		sepsis, transient RF, ileus TPN, revision of stoma 1.2020-	20			71	53	1	1
155	RC	86	F	2		4	20		8	14	5		perm nephrost	6			57	5	0	0	5 local
156	RC	86	F	2		4	20		8	14	5		repeated sepsis events, nephrostomy final septic shock 5 months after				51	5	0	1
157	RC	87	M	2		4	20		8	14	5		bleeding 3 pc transient RF	2			53	13	0	1
158	RC	88	M	0		4	20		8	14	5		ileus-conservative	2			53	25	0	1	8 local
159	RC	88	M	1		4	20		8	14	5	6					57	27	1	1
160	RC	91	M	1		4	20		8	14	5						51	13	1	1	13 local
161	RC	92	M	0		4	20		8	14	5		CRF nephrostomy	6			57	11	0	0	7 mets
162	RC	92	M	2		4	20		8	14	5		eventration then pelvic collection and sepsis and death				51	2	0	0
1	TMT	71	M	0		4	10	20	8	14	5						61	42	0	0
2	TMT	76	M	1		4	10		4	14	5		Diarrhea			1	38	31	0	1
3	TMT	84	F	0		4	10		4	14	5		nephrostomy		Diarrhea	6	43	3	0	0
4	TMT	75	F	0		4	10		8	14	5		hematuria leading to death		nephrostomy	100	141	8	0	0	36 mets
5	TMT	93	M	0		4	10		4	14	5			1	hematuria leading to death		38	14	0	1
6	TMT	90	F	0		4	10		4	14	5			6			43	27	0	0	3 local
7	TMT	84	M	0		4	10		4	14	5			100			137	36	0	0	no resp
8	TMT	63	M	0		4	10		4	14	5						37	55	1	1
9	TMT	65	M	0		4	10		4	14	5						37	48	0	0	24 mets
10	TMT	62	M	1		4	10		4	14	5		mild hydronphrosis			1	38	40	0	0	33 mets
11	TMT	94	M	0		4	10		4	14	5		dysuria		mild hydronphrosis	1	38	17	0	1
12	TMT	82	M	0		4	10		4	14	5				dysuria		37	6	1	1	11 mets
13	TMT	52	M	0		4	10		4	14	5		hematuria pressure chamber	1		2	40	94	1	1	31 mets
14	TMT	73	M	0		4	10	20	8	14	5			1	hematuria pressure chamber		62	22	1	1
15	TMT	88	F	0		4	10		4	14	5		mild hydronephrosis			1	38	50	1	1	no resp
16	TMT	56	M	0		4	10		4	14	5			2	mild hydronephrosis		39	126	1	1
17	TMT	76	M	0		4	10	20	8	14	5						61	48	0	1	16 local
18	TMT	81	M	3		4	10		4	14	5			1			38	37	0	1
19	TMT	86	M	2		4	10		4	14	5						37	60	0	1
20	TMT	71	F	0		4	10	20	8	14	5						61	62	1	1
21	TMT	84	F	0		4	10		4	14	5						37	62	1	1
22	TMT	76	M	0		4	10		4	14	5		PE			6	43	43	0	0
23	TMT	51	M	0		4	10		4	14	5				PE		37	123	1	1	14 local
24	TMT	79	M	0		4	10		4	14	5						37	40	0	0
25	TMT	77	M	3		4	10		4	14	5		hematuria	6		2	45	40	0	1	41 mets
26	TMT	85	M	0		4	10		4	14	5				hematuria		37	80	0	0
27	TMT	70	F	0		4	10		4	14	5						37	32	0	0	37 mets
28	TMT	83	F	0		4	10	20	8	14	5			2			63	18	0	0
29	TMT	78	M	0		4	10		4	14	5						37	111	1	1	60 mets
30	TMT	72	F	0		4	10		4	14	5						37	220	1	1	12 mets
31	TMT	76	M	0		4	10		4	14	5						37	111	1	1	15 local 17 mets
32	TMT	81	M	0		4	10		4	14	5						37	12	0	1
33	TMT	57	M	0		4	10		4	14	5						37	107	1	1
34	TMT	66	M	0		4	10	20	8	14	5						61	19	0	0
35	TMT	78	M	0		4	10		4	14	5						37	60	1	1
36	TMT	64	M	0		4	10	20	8	14	5						61	57	0	0
37	TMT	82	M	0		4	10	20	8	14	5						61	39	0	0	16 local
38	TMT	76	M	0		4	10		4	14	5		fever			1	38	27	0	0
39	TMT	78	M	0		4	10		4	14	5		diarreha		fever	3	40	90	0	1	21 local
40	TMT	89	F	3		4	10		4	14	5				diarreha		37	15	0	0	32 local , 36 mets
41	TMT	84	M	0		4	10		4	14	5		hematuria rectal bleeding	1		2	40	12	1	1	11 mets
42	TMT	74	F	0		4	10		4	14	5			3	hematuria rectal bleeding		40	6	0	1
43	TMT	73	M	0		4	10		4	14	5						37	13	0	1	8 mets
44	TMT	69	M	0		4	10		4	14	5			2			39	14	0	0
45	TMT	88	M	2		4	10		4	14	5		pain admission			1	38	22	0	1
46	TMT	61	M	0		4	10		4	14	5				pain admission		37	59	1	1
47	TMT	86	M	2		4	10		4	14	5						37	42	0	1	10 mets
48	TMT	79	M	0		4	10		4	14	5		pain hematuria- OR	1		4	42	39	0	1
49	TMT	88	M	0		4	10		4	14	5		hematuria-OR		pain hematuria- OR	3	40	7	0	1
50	TMT	79	F	0		4	10		4	14	5				hematuria-OR		37	49	0	0
51	TMT	79	M	1		4	10		4	14	5			4			41	10	0	0
52	TMT	58	F	0		4	10		4	14	5			3			40	78	1	1
53	TMT	63	F	0		4	10		4	14	5						37	286	1	1	23 mets
54	TMT	83	F	0		4	10		4	14	5						37	43	0	1	7 mets
55	TMT	86	F	0		4	10		4	14	5						37	18	0	0	6.2020- local
56	TMT	66	F	0		4	10		4	14	5						37	49	1	1
57	TMT	63	M	0		4	10		4	14	5						37	148	1	1
58	TMT	83	M	2		4	10		4	14	5						37	92	1	1	18 mets
59	TMT	85	F	1		4	10		4	14	5		weakness			2	39	36	0	0	2 mets
60	TMT	79	F	2		4	10		4	14	5				weakness		37	114	0	1
61	TMT	78	M	0		4	10		4	14	5						37	52	1	1
62	TMT	86	F	0		4	10		4	14	5			2			39	10	0	0	34 local
63	TMT	82	M	0		4	10		4	14	5						37	7	0	0
64	TMT	77	F	2		4	10		4	14	5						37	17	0	0
65	TMT	65	M	0		4	10		4	14	5						37	101	0	0	no resp
66	TMT	93	F	0		4	10		4	14	5						37	72	0	1	no resp
67	TMT	79	F	0		4	10		4	14	5						37	7	0	0
68	TMT	84	M	0		4	10	20	8	14	5						61	23	0	0	71 brain
69	TMT	88	M	0		4	10		4	14	5						37	14	0	1
70	TMT	82	M	0		4	10		4	14	5		radiation enteritis			3	40	4	0	0	no resp
71	TMT	75	M	0		4	10		4	14	5				radiation enteritis		37	56	1	1	21 local 23 mets
72	TMT	80	F	0		4	10		4	14	5						37	70	0	1
73	TMT	62	M	0		4	10	20	8	14	5		end stage bladder	3		20	84	144	1	1	no resp
74	TMT	76	M	0		4	10	20	8	14	5		intr bleeding-cystectomy		end stage bladder	20	81	33	0	0
75	TMT	83	M	0		4	10		4	14	5				intr bleeding-cystectomy		37	105	0	1
76	TMT	77	F	0		4	10		4	14	5			20			57	15	0	0
77	TMT	49	F	0		4	10		4	14	5			20			57	134	1	1	28 mets
78	TMT	81	M	0		4	10		4	14	5						37	66	0	1
79	TMT	69	M	0		4	10		4	14	5						37	102	0	1	15 mets
80	TMT	78	M	0		4	10		4	14	5						37	17	0	1	66 local- LG
81	TMT	65	M	0		4	10		4	14	5		hematuria			4	41	118	0	1
82	TMT	86	M	1		4	10		4	14	5				hematuria		37	41	1	1
83	TMT	47	M	0		4	10	10	4	14	5						47	170	1	1
84	TMT	80	M	2		4	10		4	14	5			4			41	6	1	1
85	TMT	51	F	0		4	10		4	14	5						37	44	0	0
86	TMT	85	M	1		4	10		4	14	5		hematuria			4	41	58	0	1
87	TMT	74	F	2		4	10		4	14	5				hematuria		37	56	1	1
88	TMT	80	M	2		4	10		4	14	5						37	139	0	1
														4
