# Supplementary material for: Quantifying treatment burden: the patient burden score a study of 758 patients across three clinical urologic scenarios
Source: World J Urol. 2024 Nov 27;42(1):650. doi: 10.1007/s00345-024-05378-3 (PMC11602774; doi:10.1007/s00345-024-05378-3)
Supplement: Supplementary file 4 — Supplementary Material 4 [file 345_2024_5378_MOESM4_ESM.xlsx]

## Sheet: Sheet1
num	Treatment	Age	charlson	Diamete	CT	Pain	clinic	Hosp	ER visits	anesthesia	surgery	secondary procedure	cysto (stent removal)	complications	type	stone free	BS
1	Ureteroscopy	59	1	7	0	1	0.5	1		2	2						6.5
2	Ureteroscopy	77	0	8	1	2	1	2		4	2	2	1				15
3	Ureteroscopy	35	0	5	0	1	0.5	1		2	2						6.5
4	Ureteroscopy	76	1	8.3	1	2	1	2		4	2	2	1				15
5	Ureteroscopy	63	0	9	0	1	0.5	1		2	2						6.5
6	Ureteroscopy	42	0	5	0	1	0.5	1		2	2						6.5
7	Ureteroscopy	61	0	4	1	2	0.5	1	1	2	2		1				10.5
8	Ureteroscopy	31	0	5	0	1	0.5	1		2	2						6.5
9	Ureteroscopy	28	0	6	0	1	0.5	1		2	2						6.5
10	Ureteroscopy	39	0	7	0	1	0.5	1		2	2						6.5
11	Ureteroscopy	40	0	7	0	1	0.5	1		2	2						6.5
12	Ureteroscopy	45	0	7	0	1	0.5	1		2	2						6.5
13	Ureteroscopy	25	0	6	0	1	0.5	1		2	2						6.5
14	Ureteroscopy	37	0	7	0	1	0.5	1		2	2						6.5
15	Ureteroscopy	42	0	6	0	1	0.5	1		2	2						6.5
16	Ureteroscopy	39	0	7	1	2	0.5	1	1	2	2		1				10.5
17	Ureteroscopy	49	0	6	0	1	0.5	2		2	2						7.5
18	Ureteroscopy	59	0	5	1	1	0.5	1		2	2			1	fever		8.5
19	Ureteroscopy	41	0	6	0	1	0.5	1		2	2						6.5
20	Ureteroscopy	64	0	7	0	1	0.5	1		2	2						6.5
21	Ureteroscopy	30	0	6	0	1	0.5	1		2	2						6.5
22	Ureteroscopy	25	0	6	0	1	0.5	1		2	2						6.5
23	Ureteroscopy	63	0	5	0	1	0.5	1		2	2						6.5
24	Ureteroscopy	53	0	7	0	1	0.5	1		2	2						6.5
25	Ureteroscopy	53	0	7	0	1	0.5	1		2	2						6.5
26	Ureteroscopy	35	0	6	0	1	0.5	1		2	2						6.5
27	Ureteroscopy	44	0	8	1	1	1	2		4	2	2	1				14
28	Ureteroscopy	77	0	8	1	2	0.5	1	1	2	2		1				10.5
29	Ureteroscopy	63	2	5	1	1	1	1		2	2		1				9
30	Ureteroscopy	48	0	6.95	0	1	0.5	1		2	2						6.5
31	Ureteroscopy	54	0	7	0	1	0.5	1		2	2						6.5
32	Ureteroscopy	54	0	9	0	1	0.5	1		2	2						6.5
33	Ureteroscopy	57	0	5	0	1	0.5	1		2	2						6.5
34	Ureteroscopy	63	0	7	1	2	0.5	1	1	2	2		1				10.5
35	Ureteroscopy	43	0	7	0	2	0.5	1	1	2	2						8.5
36	Ureteroscopy	48	0	6	0	1	0.5	1		2	2						6.5
37	Ureteroscopy	36	0	7	0	1	0.5	1		2	2						6.5
38	Ureteroscopy	27	0	7	0	2	0.5	1	1	2	2						8.5
39	Ureteroscopy	61	0	7	0	1	0.5	1		2	2						6.5
40	Ureteroscopy	52	0	7	0	1	0.5	1		2	2						6.5
41	Ureteroscopy	54	0	7	0	1	0.5	1		2	2						6.5
42	Ureteroscopy	86	0	7	0	1	0.5	1		2	2						6.5
43	Ureteroscopy	41	0	8	0	1	0.5	1		2	2						6.5
44	Ureteroscopy	74	0	10	0	1	0.5	1		2	2						6.5
45	Ureteroscopy	54	0	5	0	1	0.5	1		2	2						6.5
46	Ureteroscopy	45	0	8	0	1	0.5	1		2	2						6.5
47	Ureteroscopy	49	2	8.2	0	1	0.5	1		2	2						6.5
48	Ureteroscopy	49	0	8	0	1	0.5	1		2	2						6.5
49	Ureteroscopy	62	0	8	0	1	0.5	1		2	2						6.5
50	Ureteroscopy	64	0	6	0	2	0.5	1	1	2	2			1	fever		9.5
51	Ureteroscopy	63	0	10	0	1	0.5	1		2	2						6.5
52	Ureteroscopy	42	2	9	0	1	1	1		2	2						7
53	Ureteroscopy	40	0	9	0	1	0.5	1		2	2						6.5
54	Ureteroscopy	24	0	8	0	1	0.5	1		2	2						6.5
55	Ureteroscopy	56	0	9.1	1	1	1	1		2	2		1				9
56	Ureteroscopy	47	0	9.29	0	1	0.5	1		2	2						6.5
57	Ureteroscopy	57	0	8	0	1	0.5	1		2	2						6.5
58	Ureteroscopy	67	0	7	0	1	0.5	1		2	2						6.5
59	Ureteroscopy	34	0	8	0	1	0.5	1		2	2						6.5
60	Ureteroscopy	50	0	10	1	1	0.5	1		2	2		1				8.5
61	Ureteroscopy	67	0	10	1	1	0.5	1		2	2		1				8.5
62	Ureteroscopy	41	0	6	0	3	0.5	1	1	2	2						9.5
63	Ureteroscopy	55	0	9	0	1	0.5	1		2	2						6.5
64	Ureteroscopy	45	0	5	0	1	0.5	1		2	2						6.5
65	Ureteroscopy	48	0	5	0	1	0.5	1		2	2						6.5
66	Ureteroscopy	41	0	7	1	1	0.5	1		2	2		1				8.5
67	Ureteroscopy	39	0	10	0	1	0.5	1		2	2						6.5
68	Ureteroscopy	35	0	10	0	1	0.5	1		2	2						6.5
69	Ureteroscopy	58	0	5.6	1	1	0.5	1		2	2		1				8.5
70	Ureteroscopy	47	0	7	0	2	0.5	1	1	2	2						8.5
71	Ureteroscopy	48	0	6	0	1	0.5	1		2	2						6.5
72	Ureteroscopy	28	0	8	0	1	0.5	1		2	2						6.5
73	Ureteroscopy	60	1	10	1	1	0.5	1		2	2						7.5
74	Ureteroscopy	46	0	10	0	1	0.5	1		2	2		1				7.5
75	Ureteroscopy	48	0	10	0	1	0.5	1		2	2						6.5
76	Ureteroscopy	49	2	3	0	1	0.5	1		2	2						6.5
77	Ureteroscopy	48	0	5	0	1	0.5	1		2	2						6.5
78	Ureteroscopy	23	0	6	0	1	0.5	1		2	2						6.5
79	Ureteroscopy	65	0	6	0	1	0.5	1		2	2						6.5
80	Ureteroscopy	51	0	10	0	1	0.5	1		2	2						6.5
81	Ureteroscopy	49	0	6	0	1	0.5	1		2	2						6.5
82	Ureteroscopy	54	0	5	0	1	0.5	1		2	2						6.5
83	Ureteroscopy	35	0	6	1	2	0.5	1	1	2	2		1				10.5
84	Ureteroscopy	52	0	6	1	1	0.5	1		2	2		1				8.5
85	Ureteroscopy	33	0	6	0	1	0.5	1		2	2						6.5
86	Ureteroscopy	47	0	6	1	2	0.5	1	1	2	2		1				10.5
87	Ureteroscopy	68	0	6	0	1	0.5	1		2	2						6.5
88	Ureteroscopy	66	1	8	0	1	0.5	1		2	2						6.5
89	Ureteroscopy	56	0	6	0	1	0.5	1		2	2						6.5
90	Ureteroscopy	74	1	7	2	1	0.5	1		2	2						8.5
91	Ureteroscopy	74	1	9	2	1	0.5	1		2	2						8.5
92	Ureteroscopy	57	0	6	0	1	0.5	1		2	2						6.5
93	Ureteroscopy	42	0	10	0	1	0.5	1		2	2						6.5
94	Ureteroscopy	73	0	6	0	1	0.5	1		2	2						6.5
95	Ureteroscopy	52	1	10	2	2	1	3		6	2	4	1				21
96	Ureteroscopy	20	0	10	0	1	0.5	1		2	2						6.5
97	Ureteroscopy	30	0	6	0	1	0.5	1		2	2						6.5
98	Ureteroscopy	83	1	7	0	1	0.5	1		2	2						6.5
99	Ureteroscopy	56	0	7	0	1	0.5	1		2	2						6.5
100	Ureteroscopy	77	0	9	0	1	0.5	1		2	2						6.5
101	Ureteroscopy	44	0	6	0	1	0.5	1		2	2		1				7.5
102	Ureteroscopy	64	0	8	0	1	0.5	1		2	2						6.5
103	Ureteroscopy	54	0	6	2	3	1.5	3		6	2	4	1				22.5
104	Ureteroscopy	54	0	6	0	1	0.5	1		2	2						6.5
105	Ureteroscopy	46	0	6	2	3	0.5	3		6	2	4	1				21.5
106	Ureteroscopy	50	1	6	2	3	0.5	3		6	2	4	2				22.5
107	Ureteroscopy	58	0	9	0	1	0.5	1		2	2						6.5
108	Ureteroscopy	45	0	7	0	1	0.5	1		2	2						6.5
109	Ureteroscopy	38	0	6	0	1	0.5	1		2	2						6.5
110	Ureteroscopy	52	0	6	0	1	0.5	1		2	2						6.5
111	Ureteroscopy	47	0	9	0	1	0.5	1		2	2						6.5
112	Ureteroscopy	48	0	6	0	1	0.5	1		2	2						6.5
113	Ureteroscopy	41	0	6	1	1	1	1		2	2		1				9
114	Ureteroscopy	64	0	9	0	1	0.5	1		2	2						6.5
115	Ureteroscopy	47	0	8	0	1	0.5	1		2	2						6.5
116	Ureteroscopy	66	0	8	1	1	0.5	1		2	2		1				8.5
117	Ureteroscopy	55	0	8	0	1	0.5	1		2	2						6.5
118	Ureteroscopy	61	0	10	0	1	0.5	1		2	2						6.5
119	Ureteroscopy	67	1	8	1	2	0.5	1	1	2	2		1	1			11.5
120	Ureteroscopy	54	0	8.3	1	1	0.5	1		2	2		1				8.5
121	Ureteroscopy	68	0	5	0	1	0.5	1		2	2						6.5
122	Ureteroscopy	50	0	6	0	1	0.5	1		2	2						6.5
123	Ureteroscopy	71	0	8	0	1	0.5	1		2	2						6.5
124	Ureteroscopy	55	0	7	0	1	0.5	1		2	2						6.5
125	Ureteroscopy	67	0	8	0	1	0.5	1		2	2						6.5
126	Ureteroscopy	33	0	10	0	1	0.5	1		2	2						6.5
127	Ureteroscopy	25	0	10	0	1	0.5	1		2	2						6.5
128	Ureteroscopy	60	0	8	1	1	0.5	1		2	2		1				8.5
129	Ureteroscopy	33	0	9	0	1	0.5	1		2	2						6.5
130	Ureteroscopy	68	0	7	0	1	0.5	1		2	2						6.5
131	Ureteroscopy	64	0	8	0	1	0.5	1		2	2						6.5
132	Ureteroscopy	51	0	8	0	1	0.5	1		2	2						6.5
133	Ureteroscopy	68	0	8	1	2	1	1	1	2	2		1				11
134	Ureteroscopy	67	6	8	1	1	0.5	1		2	2		1				8.5
135	Ureteroscopy	71	0	10	1	1	0.5	1		2	2		1				8.5
136	Ureteroscopy	15	0	10	0	1	0.5	1		2	2						6.5
137	Ureteroscopy	47	0	10	2	2	0.5	2		4	2	2					14.5
1	SWL	28	0	5	1	1	1	1		2	2		1				9
2	SWL	73	0	6	1	1	0.5	1		2	2		1			residual small fragments	8.5
3	SWL	46	0	10	1	2	1	1	1	2	2		1			residual small fragments	11
4	SWL	30	1	7	1	1	0.5	1		2	2						7.5
5	SWL	34	0	7	0	1	0.5	1		2	2						6.5
6	SWL	52	0	5	1	1	0.5	1		2	2		1	1			9.5
7	SWL	39	0	7	0	1	0.5	1		2	2						6.5
8	SWL	42	0	7	1	1	0.5	1		2	2		1				8.5
9	SWL	30	0	5	0	1	0.5	1		2	2						6.5
10	SWL	38	0	10	1	1	0.5	1		2	2		1				8.5
11	SWL	27	0	4	0	1	0.5	1		2	2						6.5
12	SWL	30	0	7	1	1	0.5	1		2	2		1				8.5
13	SWL	33	0	7	1	1	0.5	1		2	2		1				8.5
14	SWL	41	0	6	0	2	0.5	1		2	2						7.5
15	SWL	62	1	10	1	1	1	2		4	2	2	1				14
16	SWL	52	0	8	0	1	0.5	1		2	2						6.5
17	SWL	71	0	6	1	2	1	2		4	2	2					14
18	SWL	29	0	9	0	1	0.5	1		2	2					residual small fragments	6.5
19	SWL	52	0	6	0	1	0.5	1		2	2		1				7.5
20	SWL	45	0	10	0	1	0.5	1		2	2						6.5
21	SWL	60	0	6	0	1	0.5	1		2	2						6.5
22	SWL	48	0	5	0	1	0.5	1		2	2						6.5
23	SWL	51	1	8	0	1	0.5	1		2	2						6.5
24	SWL	64	0	6	0	1	1	1		2	2		1				8
25	SWL	21	0	5	1	2	1	1		4	2	2	1				14
26	SWL	33	0	7	0	1	0.5	1		2	2		1				7.5
27	SWL	42	0	6	1	2	1	1	1	4	2	2					14
28	SWL	50	0	4	0	1	0.5	1		2	2						6.5
29	SWL	53	0	6	0	1	0.5	1		2	2						6.5
30	SWL	37	0	7	0	1	0.5	1		2	2						6.5
31	SWL	37	0	5	0	1	0.5	1		2	2						6.5
32	SWL	21	0	10	0	1	0.5	1		2	2						6.5
33	SWL	52	0	4	0	1	0.5	1		2	2		1				7.5
34	SWL	45	0	8	1	2	1	2	1	2	2						11
35	SWL	28	0	4	0	1	0.5	1		2	2						6.5
36	SWL	45	0	8	0	2	1	2	1	2	2						10
37	SWL	45	0	6	0	1	0.5	1		2	2						6.5
38	SWL	65	0	7	0	1	0.5	1		2	2						6.5
39	SWL	40	0	7	0	1	0.5	1		2	2						6.5
40	SWL	40	0	10	1	2	1	1		4	2	2					13
41	SWL	28	0	5	0	1	0.5	1		2	2						6.5
42	SWL	36	0	5	0	1	0.5	1		2	2		1				7.5
43	SWL	34	0	7	0	1	0.5	1		2	2						6.5
44	SWL	38	0	7	0	1	0.5	1		2	2		1				7.5
45	SWL	32	0	7	0	1	0.5	1		2	2						6.5
46	SWL	40	0	6	1	2	1	2		4	2	2					14
47	SWL	53	0	9	1	1	0.5	1		2	2		1				8.5
48	SWL	55	0	6	1	1	0.5	1		2	2		1				8.5
49	SWL	64	0	8	1	2	1	2		4	2	2					14
50	SWL	44	0	6	0	1	0.5	1		2	2						6.5
51	SWL	38	0	7	0	1	0.5	1		2	2						6.5
52	SWL	40	0	10	1	2	1	2		4	2	2					14
53	SWL	50	0	9	1	2	1	2	1	4	2	2	1				16
54	SWL	38	0	8	1	1	0.5	1		2	2		1				8.5
55	SWL	39	0	6	0	1	0.5	1		2	2						6.5
56	SWL	55	0	6	1	2	0.5	2		4	2		1				12.5
57	SWL	46	0	6	1	1	1	1		2	2	2					10
58	SWL	50	0	6	0	1	0.5	1		2	2		1				7.5
59	SWL	55	0	8	0	1	0.5	1		2	2						6.5
60	SWL	27	0	5	0	1	0.5	1		2	2						6.5
61	SWL	31	0	6	0	2	0.5	2	1	2	2						9.5
62	SWL	45	0	8	0	1	0.5	1		2	2						6.5
63	SWL	40	0	6	2	3	1.5	3		6	2	4					21.5
64	SWL	60	0	10	0	1	0.5	1		2	2		1				7.5
65	SWL	75	2	10	1	2	1	2		4	2	2					14
66	SWL	36	0	8	1	2	1	2	1	4	2	2					15
67	SWL	31	0	7	1	2	1	2	1	4	2	2		1			16
68	SWL	26	0	10	0	1	0.5	1		2	2						6.5
69	SWL	29	0	7	0	1	0.5	1		2	2		1				7.5
70	SWL	31	0	9	1	2	1	2		4	2	2					14
71	SWL	56	0	9	0	1	0.5	1		2	2						6.5
72	SWL	55	0	7	1	2	1	2		4	2	2					14
73	SWL	26	0	6	0	1	0.5	1		2	2		1				7.5
74	SWL	70	2	7	1	2	1	2		4	2	2					14
75	SWL	48	0	7	0	1	0.5	1		2	2		1				7.5
76	SWL	39	0	7	0	1	0.5	1		2	2						6.5
77	SWL	30	0	10	1	2	1	2		4	2	2	1				15
78	SWL	36	0	6	0	1	0.5	1		2	2		1				7.5
79	SWL	61	0	7	1	2	0.5	2	1	2	2						10.5
80	SWL	58	0	8	2	3	1.5	3		6	2	4					21.5
81	SWL	30	0	10	2	3	1.5	3		6	2	4					21.5
82	SWL	70	0	7	0	1	0.5	1		2	2						6.5
83	SWL	26	0	8	0	1	0.5	1		2	2						6.5
84	SWL	66	0	4	0	1	0.5	1		2	2		1				7.5
85	SWL	61	0	10	0	1	0.5	1		2	2		1				7.5
86	SWL	44	0	10	0	1	0.5	1		2	2		1				7.5
87	SWL	31	0	7	0	1	0.5	1		2	2		1				7.5
88	SWL	53	0	6	1	1	0.5	1		2	2						7.5
89	SWL	49	0	10	0	2	1	2		4	2	2					13
90	SWL	23	0	10	0	1	0.5	1		2	2						6.5
91	SWL	45	0	8	0	1	0.5	1		2	2						6.5
92	SWL	52	1	10	0	1	0.5	1		2	2						6.5
93	SWL	59	0	6	1	1	0.5	1		2	2		1				8.5
94	SWL	54	0	7	0	1	0.5	1		2	2						6.5
95	SWL	26	0	6	0	1	0.5	1		2	2						6.5
96	SWL	43	0	10	1	2	1	2		4	2	2					14
97	SWL	56	0	8	1	2	1	2		4	2	2					14
98	SWL	44	0	6	1	1	0.5	1		2	2		1				8.5
99	SWL	58	0	8	0	1	0.5	1		2	2						6.5
100	SWL	31	0	7	0	1	0.5	1		2	2						6.5
101	SWL	72	0	4	0	1	0.5	1		2	2						6.5
102	SWL	54	0	6	0	1	0.5	1		2	2						6.5
103	SWL	54	0	4	1	1	0.5	1		2	2		1				8.5
104	SWL	40	0	9	0	2	0.5	2	1	2	2						9.5
105	SWL	22	0	6	0	2	0.5	2	1	2	2						9.5
106	SWL	42	0	6	0	2	0.5	2	1	2	2						9.5
107	SWL	42	0	4	0	1	0.5	1		2	2						6.5
108	SWL	42	0	6	0	2	0.5	2	1	2	2						9.5
109	SWL	57	0	9	1	1	0.5	1		2	2		1			residual small fragments	8.5
110	SWL	55	0	9	0	1	0.5	1		2	2						6.5
111	SWL	49	0	5	1	1	0.5	1		2	2		1				8.5
112	SWL	57	0	10	1	1	0.5	1		2	2		1				8.5
113	SWL	37	0	6	0	1	0.5	1		2	2						6.5
114	SWL	49	0	10	0	1	0.5	1		2	2						6.5
115	SWL	65	0	10	0	1	0.5	1		2	2						6.5
116	SWL	63	0	5	0	1	0.5	1		2	2						6.5
117	SWL	53	0	6	0	1	0.5	1		2	2						6.5
118	SWL	45	0	10	0	1	0.5	1		2	2						6.5
119	SWL	29	0	10	1	1	0.5	1		2	2		1				8.5
120	SWL	59	0	8	0	1	0.5	1		2	2						6.5
121	SWL	41	0	10	0	2	1	2		4	2	2					13
122	SWL	58	0	8	0	1	0.5	1		2	2						6.5
123	SWL	47	0	10	1	1	0.5	1		2	2						7.5
124	SWL	63	0	9	3	2	1	3	2	4	2	2					19
125	SWL	70	0	8	3	2	1	2	1	4	2	2					17
126	SWL	40	0	7	0	1	0.5	1		2	2						6.5
127	SWL	56	0	7	0	1	0.5	1		2	2						6.5
128	SWL	45	0	8	2	1	1	2		4	2	2	1				15
129	SWL	61	0	8	0	1	0.5	1		2	2		1			residual small fragments	7.5
130	SWL	20	0	5	0	2	0.5	2	1	2	2		1				10.5
131	SWL	39	0	7	0	1	0.5	1		2	2						6.5
132	SWL	30	0	10	2	2	1	2		4	2	2					15
133	SWL	22	0	9	2	2	0.5	2	1	2	2		1				12.5
134	SWL	38	0	7	0	1	0.5	1		2	2						6.5
135	SWL	42	0	5	0	1	0.5	1		2	2						6.5
136	SWL	53	0	5	2	1	0.5	1		2	2		1	1	SVT		10.5
137	SWL	39	0	9	2	2	1	2	1	4	2	2	1				17
138	SWL	60	1	7	0	1	0.5	1		2	2						6.5
139	SWL	30	0	8	0	1	0.5	1		2	2						6.5
140	SWL	47	0	8	0	1	0.5	1		2	2						6.5
141	SWL	50	0	9	2	2	0.5	4	1	2	2			1	fever		14.5
142	SWL	42	0	8	0	1	0.5	1		2	2						6.5
143	SWL	32	0	6	0	1	0.5	1		2	2		1				7.5
144	SWL	18	0	9	2	1	0.5	1		2	2		1				9.5
145	SWL	49	0	7	0	1	0.5	1		2	2						6.5
146	SWL	68	1	3	0	1	0.5	1		2	2						6.5
147	SWL	64	0	9	0	1	0.5	1		2	2						6.5
148	SWL	73	0	5	0	1	0.5	1		2	2		1				7.5
149	SWL	46	0	10	0	1	0.5	1		2	2		1				7.5
150	SWL	34	0	7	0	1	0.5	1		2	2						6.5
